# Supplementary material for: Cold Atmospheric Plasma Jet as a Possible Adjuvant Therapy for Periodontal Disease
Source: Molecules. 2021 Sep 15;26(18):5590. doi: 10.3390/molecules26185590 (PMC8470429; doi:10.3390/molecules26185590)
Supplement: Supplementary file 1 [file molecules-26-05590-s001.zip]

Archive with 1 entries (1 files):
- molecules-1354024-supplementary.pdf
